# Supplementary material for: Immersive Technologies Targeting Spatial Memory Decline: A Systematic Review
Source: Biomedicines. 2025 Aug 29;13(9):2105. doi: 10.3390/biomedicines13092105 (PMC12466985; doi:10.3390/biomedicines13092105)
Supplement: Supplementary file 1 [file biomedicines-13-02105-s001.zip]

Archive with 1 entries (1 files):
- biomedicines-3800383-supplementary.pdf
